# Supplementary material for: Bulgarian General Practitioners’ Communication Styles about Child Vaccinations, Mainly Focused on Parental Decision Making in the Context of a Mandatory Immunization Schedule
Source: Healthcare (Basel). 2023 Sep 17;11(18):2566. doi: 10.3390/healthcare11182566 (PMC10531209; doi:10.3390/healthcare11182566)
Supplement: Supplementary file 1 [file healthcare-11-02566-s001.zip]

Archive with 1 entries (1 files):
- healthcare-2588864-supplementary.pdf
